# Supplementary material for: Wolf Lethal Control and Livestock Depredations: Counter-Evidence from Respecified Models
Source: PLoS One. 2016 Feb 11;11(2):e0148743. doi: 10.1371/journal.pone.0148743 (PMC4751083; doi:10.1371/journal.pone.0148743)
Supplement: S4 File — (TXT) [file pone.0148743.s004.txt]

## Load Packages
library(plm) ## Handelig Panel Data
library(MASS) ## Library needed to run the negative binomial regression model
library(gdata) ## Data manupulation package
library(mfx) ## Finding the marginal effects
   
## Load Data
W <- read.table("C:/Users/Acer/Dropbox/Uniglobe2015March13/Wolf/All files/wolf.txt",h=TRUE)		
W1 <- pdata.frame(W, index = c("States", "Year"), drop.index = FALSE, row.names = TRUE)

## Create Data matrix
Data <- cbind(W[,1:2],lag(W1$CDEP,0:2),lag(W1$WKIL,0:2),lag(W1$WPOP,0:2),
lag(W1$BRPA,0:2),lag(W1$NCAT,0:2),lag(W1$SDEP,0:2),lag(W1$NSHP,0:2))

## Name the columns of the Data matrix
colnames(Data) <- c("States","Year","CDEP","CDEP1","CDEP2","WKIL","WKIL1","WKIL2",
"WPOP","WPOP1","WPOP2","BRPA","BRPA1","BRPA2","NCAT","NCAT1","NCAT2",
"SDEP","SDEP1","SDEP2","NSHP","NSHP1","NSHP2")

attach(data.frame(Data)) # Attach the Data matrix as data frame


## Original data plots for cattle depradation 
plot(Year[1:26],CDEP[1:26],type='b',pch=1,xaxp=c(1987,2013,26),bty="l",ylim=c(0,130),lwd=2,col="red",cex.lab=1.2,ylab="Number of cattle killed by wolves",xlab="Year") 
lines(Year[27:44],CDEP[27:44],lwd=2,col="blue",type='b',pch=8)
lines(Year[45:62],CDEP[45:62],lwd=2,col="black",type='b',pch=5)
legend(2007,140,c("Montana","Wyoming","Idaho"),lwd=c(2,2,2),col=c("red","blue","black"),lty=c(1,1,1),cex=1.2,pch=c(1,8,5),bty="n")

## Original data plots for sheep depredation
plot(Year[1:26],SDEP[1:26],type='b',pch=1,xaxp=c(1987,2013,26),bty="l",ylim=c(0,320),lwd=2,col="red",cex.lab=1.2,ylab="Number of sheep killed by wolves",xlab="Year") 
lines(Year[27:44],SDEP[27:44],lwd=2,col="blue",type='b',pch=8)
lines(Year[45:62],SDEP[45:62],lwd=2,col="black",type='b',pch=5)
legend(1990,320,c("Montana","Wyoming","Idaho"),lwd=c(2,2,2),col=c("red","blue","black"),lty=c(1,1,1),cex=1.2,pch=c(1,8,5),bty="n")


#########################################
## Run the original model (cattle) no. 1
#########################################

wolf_orig <- glm.nb(CDEP~NCAT1+BRPA1+WKIL1+I(WKIL1*BRPA1),maxit=1000) 
summary(wolf_orig) 
negbinmfx(wolf_orig,data=data.frame(Data))

## Likelihood for MAcFadden's R^2
LR.0 <- as.numeric(summary(glm.nb(CDEP~1,maxit=1000))[19])/2
LR.1 <- as.numeric(summary(wolf_orig)[20])/2

R.2 <- 1 - (LR.1/LR.0) ; R.2 #McFadden’s R^2 

## See the residual plots for each state
u1 <- (wolf_orig$res)  ; dep.hato <- wolf_orig$fitted

plot(Year[2:26],u1[1:25],type='b',pch=1,xaxp=c(1988,2012,24),bty="l",cex.lab=1.2,ylim=c(-1,2.9),lwd=2,col="red",ylab="Residuals",xlab="Year") ; abline(0,0)
lines(Year[28:44],u1[26:42],lwd=2,col="blue",type='b',pch=8)
lines(Year[47:62],u1[43:58],lwd=2,col="black",type='b',pch=5)
legend(2007,3,c("Montana","Wyoming","Idaho"),lwd=c(2,2,2),col=c("red","blue","black"),lty=c(1,1,1),pch=c(1,8,5),cex=1.2,bty="n")


##Residuals in panel form
U <- cbind(seq(1,length(u1),1),c(rep(1,25),rep(2,17),rep(3,16)),c(Year[2:26],Year[28:44],Year[47:62]),u1,dep.hato)
colnames(U)<-c("T","state","year","u.hat","y.hat")
U1 <- pdata.frame(data.frame(U), index = c("state", "year"), drop.index = FALSE, row.names = TRUE)

U.l <- cbind(U1[,1:3],lag(U1$u.hat,0:2),lag(U1$y.hat,0:2))
colnames(U.l) <- c("T","state","year","u.hat","u.hat1","u.hat2","y.hat","y.hat1","y.hat2")
attach(data.frame(U.l))
t <- as.numeric(year)

##Mis-specification tests
summary(lm(u.hat~y.hat+y.hat1+I(y.hat^2)+poly(t,2,raw=TRUE))) ## Auxiliary regression 1

summary(lm(u.hat~u.hat1+u.hat2)) ## Auxiliary regression 2
summary(lm(u.hat~poly(t,2,raw=TRUE))) ## Auxiliary regression 3


#############################
## Respecified Model (Cattle)
#############################

trend <- Year-1986
wolf_nb <- (glm.nb(CDEP~trend+CDEP1+BRPA+BRPA1+WKIL+WKIL1+NCAT+NCAT1))
summary(wolf_nb) 
negbinmfx(wolf_nb,data=data.frame(Data))

## Likelihood for McFadden’s R^2
LR.0 <- as.numeric(summary(glm.nb(CDEP~1,maxit=1000))[19])/2
LR.1 <- as.numeric(summary(wolf_nb)[20])/2

R.2 <- 1 - (LR.1/LR.0); R.2 #McFadden’s R^2 


## Residuals of respecified model

v1 <- (wolf_nb$res) ; dep.hat <- wolf_nb$fitted

plot(c(Year[2:25]),v1[1:24],type='b',pch=1,xaxp=c(1988,2012,24),bty="l",ylim=c(-1,3),cex.lab=1.2,lwd=2,col="red",ylab="Residuals",xlab="Year") ; abline(0,0)
lines(Year[28:43],v1[25:40],lwd=2,col="blue",type='b',pch=8)
lines(Year[47:61],v1[41:55],lwd=2,col="black",type='b',pch=5)
legend(2006.5,3,c("Montana","Wyoming","Idaho"),lwd=c(2,2,2),col=c("red","blue","black"),cex=1.2,pch=c(1,8,5),lty=c(1,1,1),bty="n")

## Residuals in Panel form
V <- cbind(seq(1,length(v1),1),c(rep(1,24),rep(2,16),rep(3,15)),c(Year[2:25],Year[28:43],Year[47:61]),v1,dep.hat)
colnames(V) <- c("T","state","year","v.hat","y.hat")
V1 <- pdata.frame(data.frame(V), index = c("state", "year"), drop.index = FALSE, row.names = TRUE)

V.l <- cbind(V1[,1:3],lag(V1$v.hat,0:2),lag(V1$y.hat,0:2))
colnames(V.l) <- c("T","state","year","v.hat","v.hat1","v.hat2","y.hat","y.hat1","y.hat2")
attach(data.frame(V.l))
t <- as.numeric(year)

## Running M-S tests using auxiliary regressions. 
summary(lm(v.hat~y.hat+y.hat1+I(y.hat^2)+poly(t,2,raw=TRUE))) #Auxiliary regression 1

summary(lm(v.hat~v.hat1+v.hat2)) #Auxiliary regression 2
summary(lm(v.hat~poly(t,2,raw=TRUE))) #Auxiliary regression 3


#########################################
## Run the original model (sheep) no. 1
#########################################
wolfsh_orig <- glm.nb(SDEP~WKIL1+WPOP1+NCAT1+NSHP1+I(WKIL1*WPOP1)+I(WKIL1*NCAT1)+
I(WPOP1*NCAT1)+I(WKIL1*NSHP1)+I(WPOP1*NSHP1)+I(NCAT1*NSHP1)+I(WKIL1*WPOP1*NCAT1)+
I(WKIL1*WPOP1*NSHP1)+I(WKIL1*NCAT1*NSHP1)+I(WPOP1*NCAT1*NSHP1)+
+I(WKIL1*WPOP1*NCAT1*NSHP1),maxit=1000)

summary(wolfsh_orig)
negbinmfx(wolfsh_orig,data=data.frame(Data))

# Likelihood for McFadden’s R^2 
LR.0 <- as.numeric(summary(glm.nb(SDEP~1,maxit=1000))[19])/2
LR.1 <- as.numeric(summary(wolfsh_orig)[20])/2

R.2 <- 1 - (LR.1/LR.0) ; R.2 #McFadden’s R^2 


## See the residual plots for each state
u2 <- (wolfsh_orig$res) ; dep.hats <- wolfsh_orig$fitted

plot(Year[2:26],u2[1:25],type='b',pch=1,xaxp=c(1988,2012,24),bty="l",cex.lab=1.2,ylim=c(-1.2,2.6),lwd=2,col="red",ylab="Residuals",xlab="Year") ; abline(0,0)
lines(Year[28:44],u2[26:42],lwd=2,col="blue",type='b',pch=8)
lines(Year[47:62],u2[43:58],lwd=2,col="black",type='b',pch=5)
legend(2007,3,c("Montana","Wyoming","Idaho"),lwd=c(2,2,2),col=c("red","blue","black"),lty=c(1,1,1),pch=c(1,8,5),cex=1.2,bty="n")

## Residuals in panel form
Us <- cbind(seq(1,length(u2),1),c(rep(1,25),rep(2,17),rep(3,17)),c(Year[2:26],Year[28:44],Year[46:62]),u2,dep.hats)
colnames(Us) <- c("T","state","year","u.hat","y.hat")
Us1<-pdata.frame(data.frame(Us), index = c("state", "year"), drop.index = FALSE, row.names = TRUE)

Us.l <- cbind(Us1[,1:3],lag(Us1$u.hat,0:2),lag(Us1$y.hat,0:2))
colnames(Us.l) <- c("T","state","year","u.hats","u.hats1","u.hats2","y.hats","y.hats1","y.hats2")
attach(data.frame(Us.l))
t <- as.numeric(year)

## Running M-S tests using auxiliary regressions. 
summary(lm(u.hats~y.hats+y.hats1+I(y.hats^2)+poly(t,2,raw=FALSE))) # Auxiliary regression 1

summary(lm(u.hats~u.hats1+u.hats2)) # Auxiliary regression 2
summary(lm(u.hats~poly(t,2,raw=FALSE))) # Auxiliary regression 3


############################
## Respecified Model (Sheep)
############################

trend<-Year-1986

wolfsh_nb <- (glm.nb(SDEP~trend+SDEP1+BRPA+BRPA1+WKIL+WKIL1+NSHP+NSHP1))
summary(wolfsh_nb)
negbinmfx(wolfsh_nb,data=data.frame(Data))

# Likelihood for McFadden’s R^2 
LR.0 <- as.numeric(summary(glm.nb(SDEP~1,maxit=1000))[19])/2
LR.1 <- as.numeric(summary(wolfsh_nb)[20])/2

R.2 <- 1 - (LR.1/LR.0) ; R.2#McFadden’s R^2 


## See the residual plots for each state
v2 <- (wolfsh_nb$res) ; depsh.hat <- wolfsh_nb$fitted

plot(c(Year[3:25]),wolfsh_nb$res[1:23],type='b',pch=1,xaxp=c(1988,2012,24),bty="l",ylim=c(-1,3.5),cex.lab=1.2,lwd=2,col="red",ylab="Residuals",xlab="Year") ; abline(0,0)
lines(Year[29:43],wolfsh_nb$res[24:38],lwd=2,col="blue",type='b',pch=8)
lines(Year[48:61],wolfsh_nb$res[39:52],lwd=2,col="black",type='b',pch=5)
legend(2006.5,3,c("Montana","Wyoming","Idaho"),lwd=c(2,2,2),col=c("red","blue","black"),cex=1.2,pch=c(1,8,5),lty=c(1,1,1),bty="n")

# Residual in panel form
Vs <- cbind(seq(1,length(v2),1),c(rep(1,24),rep(2,16),rep(3,15)),c(Year[2:25],Year[28:43],Year[47:61]),v2,depsh.hat)
colnames(Vs)<-c("T","state","year","v.hats","y.hats")
Vs1 <- pdata.frame(data.frame(Vs), index = c("state", "year"), drop.index = FALSE, row.names = TRUE)

Vs.l <- cbind(Vs1[,1:3],lag(Vs1$v.hats,0:2),lag(Vs1$y.hats,0:2))
colnames(Vs.l)<-c("T","state","year","v.hats","v.hats1","v.hats2","y.hats","y.hats1","y.hats2")
attach(data.frame(Vs.l))
t <- as.numeric(year)

#Misspecification tests
summary(lm(v.hats~y.hats+y.hats1+I(y.hats^2)+poly(t,2,raw=TRUE))) # Auxiliary regression 1

summary(lm(v.hats~v.hats1+v.hats2))# Auxiliary regression 1

summary(lm(v.hats~poly(t,2,raw=TRUE)))# Auxiliary regression 1
