# Supplementary material for: Wolf Lethal Control and Livestock Depredations: Counter-Evidence from Respecified Models
Source: PLoS One. 2016 Feb 11;11(2):e0148743. doi: 10.1371/journal.pone.0148743 (PMC4751083; doi:10.1371/journal.pone.0148743)
Supplement: S5 File — (XLS) [file pone.0148743.s005.xls]

## Sheet: Data
States	Year	CDEP	WKIL	WPOP	BRPA	NCAT	SDEP	NSHP
1	1987	6	4	10	2	9736	10	1478
1	1988	0	0	14	1	9324	0	1554
1	1989	3	1	12	1	9190	0	1572
1	1990	5	1	33	3	8345	0	1666
1	1991	2	0	29	2	8733	2	1639
1	1992	1	0	41	4	9428	0	1608
1	1993	0	0	55	4	9290	0	1385
1	1994	6	0	48	5	9304	0	1305
1	1995	3	0	66	6	9813	0	1195
1	1996	10	5	70	7	10009	13	1138
1	1997	19	18	56	5	9821	41	1096
1	1998	10	4	49	5	9346	0	1067
1	1999	20	19	74	7	9343	25	981
1	2000	14	7	97	8	9287	7	937
1	2001	12	8	123	7	9189	50	956
1	2002	20	26	183	17	8855	84	932
1	2003	24	34	182	10	8443	86	784
1	2004	36	40	152	15	8130	91	763
1	2005	23	35	256	19	8033	33	715
1	2006	32	53	316	21	8220	4	717
1	2007	75	73	422	39	8036	27	735
1	2008	77	110	497	34	8562	111	738
1	2009	97	145	524	37	8479	202	668
1	2010	87	141	566	35	8327	64	650
1	2011	74	64	653	39	8180	11	626
1	2012	67	108	625	37	NA	37	NA
2	1995	0	0	21	2	3310	0	790
2	1996	0	0	40	4	3410	0	780
2	1997	2	2	86	9	3510	56	740
2	1998	2	3	112	6	3620	7	720
2	1999	2	1	107	7	3420	0	700
2	2000	3	2	153	12	3320	25	770
2	2001	18	4	189	13	3270	34	690
2	2002	23	6	217	18	2900	0	660
2	2003	34	18	234	16	2630	7	660
2	2004	75	29	272	25	2680	18	1114
2	2005	54	41	252	16	2620	27	1120
2	2006	123	44	311	25	2690	38	1049
2	2007	55	63	359	25	2670	16	1025
2	2008	41	46	302	22	2712	26	816
2	2009	20	32	320	27	2781	195	804
2	2010	26	40	343	27	2725	33	722
2	2011	35	37	328	27	2684	30	700
2	2012	44	43	277	21	NA	112	NA
3	1995	0	0	14	NA	4893	0	872
3	1996	1	1	42	3	4775	24	796
3	1997	1	1	71	6	4704	29	841
3	1998	9	0	114	10	4785	5	857
3	1999	11	3	156	10	4859	64	799
3	2000	15	11	187	10	4915	48	810
3	2001	10	7	251	14	4810	54	854
3	2002	9	14	263	13	4655	15	892
3	2003	6	7	345	28	4220	118	818
3	2004	19	17	422	26	4092	161	829
3	2005	20	27	512	36	4068	184	821
3	2006	29	45	673	41	3991	205	766
3	2007	53	50	732	43	4074	170	309
3	2008	96	108	856	39	3657	218	267
3	2009	75	93	870	49	3502	324	234.12
3	2010	75	78	777	46	3578	148	245.27
3	2011	71	63	768	40	3686	121	257
3	2012	73	73	683	35	NA	312	NA

## Sheet: Notes
Year
State	1=Montana,2=Wyoming,3=Idaho
Cattle depredated	CDEP
Sheep depredated	SDEP
Wolf population	WPOP
Wolves killed	WKIL
Breeding pairs	BRPA
Number of cattleA*	NCAT
Number of SheepB*	NSHP
